# Supplementary material for: Adherence Patterns and Health Outcomes in Spanish Young Women Participating in a Virtual-Guided HIIT Program: Insights from the Randomized Controlled WISE Trial
Source: Healthcare (Basel). 2024 Oct 1;12(19):1961. doi: 10.3390/healthcare12191961 (PMC11475678; doi:10.3390/healthcare12191961)
Supplement: Supplementary file 1 [file healthcare-12-01961-s001.zip]

Archive with 1 entries (1 files):
- healthcare-3212176-supplementary.pdf
